# Supplementary material for: Qualitative Evaluation of Causes for Routine Salmonella Monitoring False-Positive Test Results in Dutch Poultry Breeding Flocks
Source: Microorganisms. 2021 Oct 25;9(11):2215. doi: 10.3390/microorganisms9112215 (PMC8620518; doi:10.3390/microorganisms9112215)
Supplement: Supplementary file 1 [file microorganisms-09-02215-s001.zip]

Archive with 1 entries (1 files):
- microorganisms-1398058-supplementary.pdf
